# Supplementary material for: Insight into Calcium-Binding Motifs of Intrinsically Disordered Proteins
Source: Biomolecules. 2021 Aug 9;11(8):1173. doi: 10.3390/biom11081173 (PMC8391695; doi:10.3390/biom11081173)
Supplement: Supplementary file 1 [file biomolecules-11-01173-s001.zip]

Archive with 1 entries (1 files):
- biomolecules-1313272-supplementary.pdf
